# Supplementary material for: Neural responses reveal associations between personal values and value-based decisions
Source: Soc Cogn Affect Neurosci. 2020 Nov 4;15(11):1217–27. doi: 10.1093/scan/nsaa150 (PMC7745144; doi:10.1093/scan/nsaa150)
Supplement: nsaa150_Supp [file nsaa150_supp.zip]

Archive with 2 entries (2 files):
- scan-19-296-File002.docx
- scan-19-296-File003.pdf
